# Supplementary material for: The glycoprotein TRP36 of Ehrlichia sp. UFMG-EV and related cattle pathogen Ehrlichia sp. UFMT-BV evolved from a highly variable clade of E. canis under adaptive diversifying selection
Source: Parasit Vectors. 2014 Dec 10;7:584. doi: 10.1186/s13071-014-0584-5 (PMC4266974; doi:10.1186/s13071-014-0584-5)
Supplement: Additional file 2: — Likelihood ratio test statistics for branches under episodic diversifying selection. Branch-site REL model (Additional file 1) was used to determine branches under episodic diversifying selection (highlighted in red). Branches were considered under episodic diversifying selection when corrected p-value < 0.05 (see Additional file 1 for methods). [file 13071_2014_584_MOESM2_ESM.xls]

## Sheet: Feuil1
		Likelihood ratio test statistics for branches under episodic diversifying selection.
		Branch	Name of nodes and branches on Tree (Figure 2)	Mean ω	ω-	Pr[ω=ω-]	ωN	Pr[ω=ωN]	ω+	Pr[ω=ω+]	LRT	p-value	Corrected p-value
		Node 1	1	0.69	0.00	0.82	0.00	0.01	7.86	0.17	9.87	0.00	0.04
		Node 2	2	0.15	0.08	0.98	0.24	0.00	3333.56	0.02	9.91	0.00	0.04
		Node 3	3	10.00	1.00	0.09	0.98	0.00	6527.60	0.91	0.52	0.24	1.00
		Node 4	4	0.09	0.00	0.00	0.00	0.00	0.00	1.00	0.00	1.00	1.00
		Node 5	5	2.90	1.00	0.98	1.00	0.00	681.67	0.01	7.71	0.00	0.11
		Node 6	6	0.67	0.00	0.78	0.00	0.00	3.58	0.21	0.93	0.17	1.00
		Node 7	7	0.55	0.00	0.94	0.00	0.01	46.08	0.05	19.41	<0.0001	0.00
		Node 8	8	10.00	0.00	0.00	0.00	0.00	0.00	1.00	0.00	1.00	1.00
		Node 9	9	0.45	1.00	0.98	1.00	0.00	10000.00	0.02	14.84	<0.0001	0.00
		Node 10	10	0.54	0.15	0.84	0.15	0.01	166.14	0.15	41.83	<0.0001	<0.0001
		Node 11	11	10.00	1.00	0.83	1.00	0.02	5568.61	0.15	0.30	0.29	1.00
		Node 12	12	10.00	0.00	0.68	0.00	0.32	1466.29	0.01	1.38	0.12	1.00
		Node 13	13	10.00	0.00	0.00	0.00	0.00	0.00	1.00	0.00	1.00	1.00
		Node 14	14	10.00	1.00	0.28	1.00	0.00	1384.30	0.72	0.65	0.21	1.00
		Node 15	15	10.00	0.00	0.00	0.00	0.00	0.00	1.00	0.00	1.00	1.00
		Node 16	16	10.00	0.00	0.00	0.00	0.00	0.00	1.00	0.00	1.00	1.00
		Node 17	17	10.00	0.00	0.00	0.00	0.00	0.00	1.00	0.00	1.00	1.00
		Ehrlichia sp. UFMG-EV	A1	1.07	1.00	0.95	1.00	0.03	10000.00	0.02	17.48	<0.0001	0.00
		Ehrlichia sp. UFMT-BV	A2	1.20	0.00	0.00	0.00	0.00	0.00	1.00	0.00	1.00	1.00
		E. canis South Africa 171	A3	10.00	1.00	0.92	1.00	0.01	9966.56	0.07	50.72	<0.0001	<0.0001
		E. canis South Africa 222	A4	10.00	1.00	0.41	1.00	0.00	716.53	0.59	0.35	0.28	1.00
		E. canis South Africa	A5	0.22	0.00	0.93	0.85	0.00	10000.00	0.07	32.46	<0.0001	<0.0001
		E. canis China TWN 5	A6	10.00	0.00	0.00	0.00	0.00	0.00	1.00	0.00	1.00	1.00
		E. canis China TWN 17	A7	10.00	1.00	0.68	1.00	<0.0001	2166.42	0.32	0.33	0.28	1.00
		E. canis China TWN 1	A8	10.00	1.00	0.72	0.86	0.00	1290.19	0.28	0.33	0.28	1.00
		E. canis China TWN 2	A9	10.00	0.00	0.00	0.00	0.00	0.00	1.00	0.00	1.00	1.00
		E. canis China TWN 4	A10	10.00	0.00	0.00	0.00	0.00	0.00	1.00	0.00	1.00	1.00
		E. canis China TWN 3	A11	10.00	0.00	0.00	0.00	0.00	0.00	1.00	0.00	1.00	1.00
		E. canis Brazil Cuiaba 16	B1	10.00	1.00	0.49	1.00	0.00	2531.61	0.51	0.64	0.21	1.00
		E. canis Brazil Monte Negro	B2	10.00	1.00	0.10	1.00	0.01	419.13	0.89	0.33	0.28	1.00
		E. canis Brazil Cuiaba 1	B3	10.00	0.00	0.00	0.00	0.00	0.00	1.00	0.00	1.00	1.00
		E. canis Brazil Londrina	B4	10.00	0.95	0.00	0.92	0.00	413.07	1.00	0.96	0.16	1.00
		E. canis Brazil Monte negro 15	B5	0.19	0.00	0.00	0.00	0.00	0.00	1.00	0.00	1.00	1.00
		E. canis Brazil Belem	B6	10.00	0.00	0.00	0.00	0.00	0.00	1.00	0.00	1.00	1.00
		E. canis Spain 105	C1	10.00	0.00	0.00	0.00	0.00	0.00	1.00	0.00	1.00	1.00
		E. canis Spain 105	C1	10.00	1.00	0.64	1.00	<0.0001	1792.53	0.36	0.85	0.18	1.00
		E. canis Israel Ranana	C2	10.00	1.00	0.39	1.00	0.02	328.61	0.59	0.32	0.29	1.00
		E. canis Petrolina	C3	10.00	0.00	0.00	0.00	0.00	0.00	1.00	0.00	1.00	1.00
		E. canis USA Jake 2	C4	10.00	0.00	0.00	0.00	0.00	0.00	1.00	0.00	1.00	1.00
		E. canis USA Florida	C5	10.00	1.00	0.73	0.96	0.00	431.40	0.27	0.33	0.28	1.00
		E. canis USA DJ	C6	10.00	0.80	0.00	0.85	0.00	124.97	1.00	0.33	0.28	1.00
		E. canis USA Louisiana	C7	10.00	0.00	0.00	0.00	0.00	0.00	1.00	0.00	1.00	1.00
		E. canis USA Oklahoma	C8	10.00	0.00	0.00	0.00	0.00	0.00	1.00	0.00	1.00	1.00
		E. canis USA Demon	C9	10.00	0.00	0.00	0.00	0.00	0.00	1.00	0.00	1.00	1.00
		E. canis USA Jake 1	C10	10.00	0.00	0.00	0.00	0.00	0.00	1.00	0.00	1.00	1.00
		E. canis Brazil São Paulo	C11	10.00	1.00	0.29	1.00	0.00	1272.31	0.71	0.64	0.21	1.00
		E. canis Brazil Presidente Prudente	C12	10.00	0.00	0.00	0.00	0.00	0.00	1.00	0.00	1.00	1.00
		E. canis Israel 611	C13	10.00	1.00	0.14	1.00	0.00	9999.75	0.86	0.95	0.16	1.00
		E. canis Central Africa Nigeria 80	C14	10.00	0.00	0.00	0.00	0.00	0.00	1.00	0.00	1.00	1.00
		E. canis Central Africa Cameroon	C15	10.00	0.00	0.00	0.00	0.00	0.00	1.00	0.00	1.00	1.00
		E. canis Central Africa Nigeria 64	C16	10.00	0.00	0.00	0.00	0.00	0.00	1.00	0.00	1.00	1.00
		E. canis Central Africa Nigeria 94	C17	10.00	0.00	0.00	0.00	0.00	0.00	1.00	0.00	1.00	1.00
		Legend
		Red	Branches under episodic diversifying selection
		Mean ω	The ω ratio inferred under the MG94xREV model which permits lineage-to-lineage but no site-to-site ω variation.
		ω-	The maximum likelihood estimate (MLE) for codons with ω ≤ 1.
		Pr[ω=ω-]	The MLE of the proportion of sites evolving at ω ≤ 1.
		ωN	The MLE of the second rate class with ω ≤ 1
		Pr[ω=ωN]	The MLE of the proportion of sites evolving at ωN.
		ω+	The MLE of the rate class with unconstrained ω
		Pr[ω=ω+]	The MLE of the proportion of sites evolving at ω+.
		LRT	Likelihood ratio test statistic for ω+ = 1 (null) versus ω+ unrestricted (alternative)
		p-value	p-value for the LRT test.
		Corrected p-value	The p-value corrected for multiple testing using the Holm-Bonferroni method (Holm, 1979)
