# Supplementary material for: The glycoprotein TRP36 of Ehrlichia sp. UFMG-EV and related cattle pathogen Ehrlichia sp. UFMT-BV evolved from a highly variable clade of E. canis under adaptive diversifying selection
Source: Parasit Vectors. 2014 Dec 10;7:584. doi: 10.1186/s13071-014-0584-5 (PMC4266974; doi:10.1186/s13071-014-0584-5)
Supplement: Additional file 3: — Likelihood ratio test statistics for sites under episodic diversifying selection. MEME (Additional file 1) was used to determine sites (codons) under episodic diversifying selection (highlighted in red). Sites were considered under episodic diversifying selection when p-value < 0.05 (see Additional file 1 for methods). [file 13071_2014_584_MOESM3_ESM.xls]

## Sheet: Feuil1
		Likelihood ratio test statistics for sites under episodic diversifying selection.
		Codons	α	β-	Pr[β=β-]	β+	Pr[β=β+]	LRT	p-value
		1	0.00	0.00	0.00	0.00	1.00	0.00	1.00
		2	0.00	0.00	0.00	0.00	1.00	0.00	1.00
		3	0.00	0.00	0.95	46.97	0.05	1.64	0.22
		4	0.00	0.00	0.00	0.00	1.00	0.00	1.00
		5	0.00	0.00	0.00	0.00	1.00	0.00	1.00
		6	1.76	0.00	0.05	0.00	0.95	0.00	0.67
		7	0.00	0.00	0.00	0.00	1.00	0.00	1.00
		8	2.55	0.00	0.06	0.00	0.94	0.00	0.67
		9	0.00	0.00	0.00	0.00	1.00	0.00	1.00
		10	0.00	0.00	0.97	879.48	0.03	5.45	0.03
		11	0.00	0.00	0.00	0.00	1.00	0.00	1.00
		12	0.00	0.00	0.00	0.00	1.00	0.00	1.00
		13	0.00	0.00	0.00	0.00	1.00	0.00	1.00
		14	0.00	0.00	0.42	1.18	0.58	0.50	0.43
		15	0.00	0.00	0.97	265.10	0.03	3.51	0.08
		16	0.00	0.00	0.00	0.00	1.00	0.00	1.00
		17	0.00	0.00	0.00	0.00	1.00	0.00	1.00
		18	0.00	0.00	0.00	0.00	1.00	0.00	1.00
		19	0.00	0.00	0.00	0.00	1.00	0.00	1.00
		20	0.00	0.00	0.00	0.00	1.00	0.00	1.00
		21	0.00	0.00	0.93	36.50	0.07	6.36	0.02
		22	0.00	0.00	0.96	153.99	0.04	3.24	0.09
		23	0.00	0.00	0.00	0.00	1.00	0.00	1.00
		24	0.00	0.00	0.00	0.00	1.00	0.00	1.00
		25	0.00	0.00	0.00	0.00	1.00	0.00	1.00
		26	0.00	0.00	0.78	10.92	0.22	1.45	0.25
		27	0.00	0.00	0.00	0.00	1.00	0.00	1.00
		28	0.00	0.00	0.82	18.21	0.18	7.61	0.01
		29	0.00	0.00	0.00	0.00	1.00	0.00	1.00
		30	0.00	0.00	0.95	67.15	0.05	2.30	0.16
		31	0.00	0.00	0.00	0.00	1.00	0.00	1.00
		32	0.00	0.00	0.25	1.18	0.75	1.16	0.29
		33	0.00	0.00	0.96	190.04	0.04	3.08	0.10
		34	0.00	0.00	0.00	0.00	1.00	0.00	1.00
		35	0.00	0.00	0.09	0.67	0.91	0.45	0.45
		36	0.98	0.00	0.58	6.52	0.42	0.69	0.38
		37	1.76	0.92	0.97	75.55	0.03	0.26	0.51
		38	0.00	0.00	<0.0001	0.58	1.00	0.82	0.36
		39	0.00	0.00	0.86	21.85	0.14	7.03	0.01
		40	0.00	0.00	0.94	44.00	0.06	7.50	0.01
		41	2.81	1.25	1.00	1.25	<0.0001	0.00	0.67
		42	0.00	0.00	0.00	0.00	1.00	0.00	1.00
		43	0.00	0.00	0.00	0.00	1.00	0.00	1.00
		44	0.00	0.00	0.00	0.00	1.00	0.00	1.00
		45	0.00	0.00	0.00	0.00	1.00	0.00	1.00
		46	0.00	0.00	0.94	41.62	0.06	1.74	0.21
		47	0.00	0.00	0.00	0.00	1.00	0.00	1.00
		48	0.00	0.00	0.00	0.00	1.00	0.00	1.00
		49	5.61	0.00	0.05	0.00	0.95	0.00	0.67
		50	0.00	0.00	0.00	0.00	1.00	0.00	1.00
		51	0.00	0.00	0.93	26.42	0.07	5.61	0.03
		52	2.14	0.00	0.05	0.00	0.95	0.00	0.67
		53	0.00	0.00	0.96	142.24	0.04	2.97	0.11
		54	0.00	0.00	0.26	1.09	0.74	0.77	0.37
		55	0.00	0.00	0.00	0.00	1.00	0.00	1.00
		56	0.00	0.00	0.00	0.00	1.00	0.00	1.00
		57	0.00	0.00	0.00	0.00	1.00	0.00	1.00
		58	0.00	0.00	0.00	0.00	1.00	0.00	1.00
		59	14.25	0.00	0.96	183.28	0.04	1.38	0.26
		60	0.00	0.00	0.00	0.00	1.00	0.00	1.00
		61	2.85	0.00	0.95	77.25	0.05	1.61	0.23
		62	0.00	0.00	0.00	0.00	1.00	0.00	1.00
		63	0.00	0.00	0.00	0.00	1.00	0.00	1.00
		64	0.00	0.00	0.00	0.00	1.00	0.00	1.00
		65	0.00	0.00	0.83	16.32	0.17	2.70	0.13
		66	0.00	0.00	0.23	0.77	0.77	0.15	0.55
		67	0.00	0.00	<0.0001	0.59	1.00	0.84	0.35
		68	0.00	0.00	0.00	0.00	1.00	0.00	1.00
		69	0.00	0.00	0.37	3.42	0.63	0.54	0.42
		70	0.00	0.00	0.00	0.00	1.00	0.00	1.00
		71	7.97	0.00	0.05	0.00	0.95	0.00	0.67
		72	0.00	0.00	<0.0001	0.64	1.00	0.17	0.54
		73	0.00	0.00	<0.0001	0.59	1.00	0.32	0.49
		74	0.00	0.00	0.95	46.56	0.05	1.75	0.21
		75	1.83	0.00	0.94	35.53	0.06	0.91	0.34
		76	0.00	0.00	<0.0001	0.59	1.00	0.16	0.55
		77	0.00	0.00	0.92	121.47	0.08	5.80	0.03
		78	0.00	0.00	0.00	0.00	1.00	0.00	1.00
		79	0.00	0.00	0.00	0.00	1.00	0.00	1.00
		80	1.82	0.75	1.00	0.75	<0.0001	0.00	0.67
		81	0.00	0.00	0.05	0.70	0.95	0.40	0.46
		82	0.00	0.00	0.00	0.00	1.00	0.00	1.00
		83	1.81	0.00	0.05	0.00	0.95	0.00	0.67
		84	0.00	0.00	0.96	109.81	0.04	2.95	0.11
		85	0.00	0.00	0.94	47.03	0.06	1.89	0.19
		86	0.00	0.00	0.00	0.00	1.00	0.00	1.00
		87	0.00	0.00	0.00	0.00	1.00	0.00	1.00
		88	0.00	0.00	0.00	0.00	1.00	0.00	1.00
		89	4.16	0.00	0.05	0.00	0.95	0.00	0.67
		90	0.00	0.00	0.00	0.00	1.00	0.00	1.00
		91	0.00	0.00	0.00	0.00	1.00	0.00	1.00
		92	0.00	0.00	0.00	0.00	1.00	0.00	1.00
		93	0.00	0.00	0.59	1.63	0.41	0.31	0.49
		94	2.43	0.00	0.05	0.00	0.95	0.00	0.67
		95	0.00	0.00	0.00	0.00	1.00	0.00	1.00
		96	2.16	0.00	0.05	0.00	0.95	0.00	0.67
		97	0.00	0.00	0.00	0.00	1.00	0.00	1.00
		98	0.00	0.00	0.00	0.00	1.00	0.00	1.00
		99	0.00	0.00	<0.0001	1.22	1.00	0.46	0.44
		100	0.00	0.00	0.00	0.00	1.00	0.00	1.00
		101	0.00	0.00	0.00	0.00	1.00	0.00	1.00
		102	0.00	0.00	0.96	55.99	0.04	2.16	0.17
		103	0.00	0.00	0.00	0.00	1.00	0.00	1.00
		104	0.00	0.00	0.00	0.00	1.00	0.00	1.00
		105	0.00	0.00	0.94	41.78	0.06	5.45	0.03
		106	0.00	0.00	0.81	15.46	0.19	4.37	0.05
		107	0.00	0.00	<0.0001	0.66	1.00	0.23	0.52
		108	0.00	0.00	0.05	0.00	0.95	0.00	0.67
		109	0.00	0.00	0.00	0.00	1.00	0.00	1.00
		110	0.00	0.00	0.08	1.49	0.92	0.49	0.43
		111	0.00	0.00	0.00	0.00	1.00	0.00	1.00
		112	0.00	0.00	0.00	0.00	1.00	0.00	1.00
		113	1.62	0.00	0.05	0.00	0.95	0.00	0.67
		114	0.00	0.00	0.00	0.00	1.00	0.00	1.00
		115	1.29	0.00	0.97	255.68	0.03	3.29	0.09
		116	1.90	0.00	0.05	0.00	0.95	0.00	0.67
		117	0.00	0.00	<0.0001	2.22	1.00	2.15	0.17
		118	0.00	0.00	<0.0001	0.83	1.00	0.80	0.36
		119	0.00	0.00	0.25	1.93	0.75	0.99	0.32
		120	0.00	0.00	0.25	3.17	0.75	1.59	0.23
		121	0.00	0.00	<0.0001	1.33	1.00	0.96	0.33
		122	0.00	0.00	<0.0001	0.66	1.00	0.60	0.40
		123	0.00	0.00	0.00	0.00	1.00	0.00	1.00
		124	0.00	0.00	0.96	120.25	0.04	9.55	0.00
		125	0.00	0.00	0.00	0.00	1.00	0.00	1.00
		126	0.00	0.00	<0.0001	0.66	1.00	0.48	0.44
		127	0.00	0.00	0.00	0.00	1.00	0.00	1.00
		128	0.00	0.00	<0.0001	0.73	1.00	0.51	0.43
		129	0.00	0.00	<0.0001	0.82	1.00	0.55	0.42
		130	0.00	0.00	0.05	0.00	0.95	0.00	0.67
		131	0.00	0.00	0.05	0.00	0.95	0.00	0.67
		132	0.00	0.00	0.95	44.29	0.05	2.17	0.17
		133	0.00	0.00	0.75	3.80	0.25	0.56	0.42
		134	2.59	0.70	1.00	0.70	<0.0001	0.00	0.67
		135	0.00	0.00	0.71	6.30	0.29	1.26	0.28
		136	0.00	0.00	<0.0001	0.64	1.00	0.25	0.51
		137	0.00	0.00	<0.0001	1.39	1.00	0.49	0.43
		138	0.00	0.00	0.05	0.00	0.95	0.00	0.67
		139	3.45	0.00	0.05	0.00	0.95	0.00	0.67
		140	0.00	0.00	0.05	0.00	0.95	0.00	0.67
		141	0.00	0.00	0.05	0.00	0.95	0.00	0.67
		142	0.00	0.00	0.86	27.18	0.14	7.91	0.01
		143	0.00	0.00	0.04	0.70	0.96	0.47	0.44
		144	0.05	0.00	0.72	16.25	0.28	2.04	0.18
		145	0.21	0.21	0.89	41.15	0.11	6.54	0.02
		146	0.00	0.00	0.87	8.19	0.13	3.17	0.10
		147	4.46	1.65	0.97	3.59	0.03	0.00	0.67
		148	0.00	0.00	<0.0001	9.47	1.00	-0.58	0.67
		149	2.15	0.00	0.66	93.52	0.34	0.65	0.39
		150	9.33	4.19	1.00	4.19	<0.0001	0.00	0.67
		151	30.97	7.45	1.00	7.44	<0.0001	0.00	0.67
		152	0.00	0.00	<0.0001	25.60	1.00	1.63	0.22
		153	3.87	3.87	<0.0001	4.47	1.00	0.02	0.63
		154	4.40	0.00	0.79	27.93	0.21	2.29	0.16
		155	3.82	1.27	1.00	1.27	<0.0001	0.00	0.67
		156	3.12	1.23	1.00	1.23	<0.0001	0.00	0.67
		157	3.69	1.42	0.94	180.71	0.06	3.22	0.10
		158	4.70	4.70	<0.0001	5.73	1.00	0.04	0.61
		159	2.20	0.76	0.83	48.08	0.17	4.09	0.06
		160	3.18	1.15	0.94	97.95	0.06	2.45	0.14
		161	0.00	0.00	<0.0001	2.27	1.00	0.59	0.41
		162	0.00	0.00	<0.0001	4.87	1.00	0.88	0.34
		163	3.27	3.27	<0.0001	3.64	1.00	0.01	0.64
		164	0.00	0.00	0.59	11.96	0.41	2.13	0.17
		165	6.26	0.00	0.88	198.07	0.12	0.63	0.40
		166	0.00	0.00	0.17	4.59	0.83	1.86	0.20
		167	0.00	0.00	0.79	48.10	0.21	3.47	0.08
		168	3.94	1.76	1.00	1.76	<0.0001	0.00	0.67
		169	0.00	0.00	0.86	48.33	0.14	4.30	0.05
		170	40.21	1.61	1.00	1.61	<0.0001	0.00	0.67
		171	0.00	0.00	<0.0001	2.05	1.00	1.11	0.30
		Legend
		Red	Sites under episodic diversifying selection
		α	The maximum likelihood estimate (MLE) of the synonymoys substitution rate α
		β-	The maximum likelihood estimate (MLE) of the non-synonymous rate for the branch class with β ≤ α
		Pr[ω=ω-]	The MLE of the proportion of sites evolving at β-.
		β+	The MLE of the unconstrained β non-synonymous rate
		Pr[β=β+]	The MLE of the proportion of sites evolving at β+.
		LRT	Likelihood ratio test statistic for β+ = α (null) versus β+ unrestricted (alternative)
		p-value	The p-value for the LRT test, using the mixture distribution : 0.33 χ20 + 0.30 χ21 + 0.37 χ22
